# Supplementary material for: Breast metastatic tumors in lung can be substituted by lung-derived malignant cells transformed by alternative splicing H19 lncRNA
Source: Breast Cancer Res. 2023 May 30;25:59. doi: 10.1186/s13058-023-01662-z (PMC10228081; doi:10.1186/s13058-023-01662-z)
Supplement: Supplementary file 8 — Additional file 8. Data file S1: PCR array plate layout. [file 13058_2023_1662_MOESM8_ESM.xlsx]

## Sheet: Sheet1
PCR array plate layout
position	Gene ID
A1	BAX
A2	BCL2L
A3	CASP8
A4	CDK4
A5	ELK
A6	ETS1
A7	HGF
A8	JAK2
A9	JUNB
A10	JUND
A11	KIT
A12	KITLG
B1	MCL1
B2	MET
B3	MOS
B4	MYB
B5	NFKB1A
B6	NRAS
B7	PIK3CA
B8	PML
B9	PRKCA
B10	RAF1
B11	RARA
B12	REL
C1	ROS1
C2	RUNX1
C3	SRC
C4	STAT3
C5	ZHX2
C6	ATM
C7	BRCA1
C8	BRCA2
C9	CDH1
C10	CDKN2B
C11	CDKN3
C12	E2F1
D1	FHIT
D2	FOXD3
D3	HIC1
D4	IGF2R
D5	MEN1
D6	MGMT
D7	MLH1
D8	NF1
D9	NF2
D10	RASSF1
D11	RUNX3
D12	S100A4
E1	PI5
E2	SMAD4
E3	STK11
E4	TP73
E5	TSC1
E6	VHC
E7	WT
E8	WWOX
E9	XRCC1
E10	BCR
E11	EGF
E12	ERBB2
F1	ESR
F2	FOS
F3	HRAS
F4	JUN
F5	KRAS
F6	MDM2
F7	MYC
F8	MYCN
F9	NFKB
F10	RB1
F11	PIK3C2A
F12	RET
G1	TKSS
G2	TGFB1
G3	TNF
G4	TP53
G5	ABL1
G6	CDKN2A
G7	CTNNB1
G8	ELK1
G9	ESR1
G10	VHL
G11	CDKN1A
G12	CCND1
H1	HK1
H2	HK2
H3	HK3
H4	HK4
H5	HK5
H6	GDC
H7	RTC
H8	RTC
H9	RTC
H10	PPC
H11	PPC
H12	PPC
HK1-HK5, House keeping genes; GDC, Genomic DNA control; RTC, Reverse transcription controls; PPC, Positive PCR control.
