# Supplementary material for: Breast metastatic tumors in lung can be substituted by lung-derived malignant cells transformed by alternative splicing H19 lncRNA
Source: Breast Cancer Res. 2023 May 30;25:59. doi: 10.1186/s13058-023-01662-z (PMC10228081; doi:10.1186/s13058-023-01662-z)
Supplement: Supplementary file 10 — Additional file 10. Data file S2: List of all the expressed long ncRNAs identified by RNA-seq in the exosomes from E-MDC and M-MDC cells. [file 13058_2023_1662_MOESM10_ESM.xls]

## Sheet: Data file S1
Data file S1 List of all the expressed long ncRNAs identified by RNA-seq in the exosomes from E-MDC and M-MDC cells
LncRNA	Length	E-MDC	M-MDC
FR0119699|	3307	18.7677	15.3482
FR0039099|non-protein	538	2668.37	3037.85
FR0389126|7SK	315	0	0
FR0103538|non-protein	274	3171.18	5742.54
FR0248003|non-protein	298	6166.62	4526.37
FR0176225|non-protein	658	285.02	171.632
FR0275469|non-protein	243	16.6572	0
FR0311066|	312	25.9467	0
FR0061646|	2639	40.9013	9.13581
FR0035789|	1947	1.38596	2.60692
FR0298788|	963	2076.39	0
FR0132656|C/D	218	6.18913	0
FR0088733|	3808	8.85787	0
FR0090226|	966	39.1081	22.3308
FR0158490|non-protein	806	11.7179	22.0407
FR0242551|non-protein	458	0	0
FR0081783|Eukaryotic	282	177.027	148.49
FR0022599|ubiquitin	574	28.2069	4.42131
FR0226778|Eukaryotic	295	0	0
FR0407549|non-protein	328	8.22702	0
FR0177309|7SK	326	0	0
FR0194907|	920	0	0
FR0202890|non-protein	364	0	0
FR0382107|	2738	0	0.463446
FR0208153|	2808	0	0
FR0230126|	2984	33.9116	5.52812
FR0202434|	529	0	0
FR0292648|non-protein	491	491.878	0
FR0054050|	390	44.9744	39.0436
FR0364795|Eukaryotic	291	695.48	462.217
FR0366871|non-protein	418	0	0
FR0120477|	623	134.273	0
FR0023772|	1063	25.3853	0
FR0296909|non-protein	303	472.008	628.176
FR0144916|	4300	79.6988	77.3154
FR0151124|	2444	48.0291	40.4973
FR0407634|non-protein	296	273.493	368.672
FR0082298|	692	21.4473	12.8359
FR0095419|	2168	10.5798	0
FR0406228|C/D	211	0	0
FR0312511|non-protein	346	0	0
FR0380248|non-protein	400	566.677	682.043
FR0044170|	2956	1.36931	0
FR0306263|non-protein	625	0	0
FR0367103|non-protein	200	242.862	253.783
FR0368333|	2387	6.21765	1.59478
FR0371681|7SK	327	24.7565	0
FR0228253|non-protein	381	0	0
FR0073252|Eukaryotic	268	75.5167	0
FR0293178|	1557	7.79902	14.6696
FR0002924|non-protein	649	8.31575	0
FR0395341|	1164	2.31827	0
FR0184219|	1552	0	0.817601
FR0395036|non-protein	426	0	0
FR0211547|ubiquitin	537	0	0
FR0309745|	420	41.7619	36.2548
FR0113216|	2106	4.48462	3.01262
FR0037254|	1423	202.906	14.2675
FR0250769|non-protein	850	0	0
FR0403917|non-protein	818	0	12.4099
FR0348331|	765	93.4761	63.0311
FR0312331|	537	0	349.72
FR0254533|	440	2125.04	2938.69
FR0321250|	2596	31.7038	11.2423
FR0189059|non-protein	321	8.40642	0
FR0407661|non-protein	276	0	0
FR0180614|signal	298	63.3867	0
FR0212305|non-protein	251	306.399	379.158
FR0016381|Eukaryotic	255	68.7843	0
FR0358862|	3528	0	0
FR0345637|non-protein	201	13317.8	9627.35
FR0186218|non-protein	772	27.9633	14.7931
FR0362153|	1448	9.31789	3.50529
FR0072673|	2579	7.84741	2.95211
FR0016175|	358	60.3008	0
FR0017336|	4064	304.44	397.473
FR0172378|	2151	113.534	34.8052
FR0111477|non-protein	422	0	72.1659
FR0058692|	3020	1.78706	0.840342
FR0196066|	901	0	0
FR0025125|	1893	3009.22	2069.95
FR0108880|	3223	223.965	237.799
FR0012551|telomerase	598	0	0
FR0101161|non-protein	275	34.3441	32.2997
FR0262335|	1100	440.34	65.7529
FR0278809|	2470	25.6736	9.7609
FR0259426|non-protein	254	58.4313	44.9616
FR0004739|	1690	1.59672	0
FR0125811|	902	0	0
FR0230133|	2211	675.531	57.965
FR0032179|	1725	151.74	83.1232
FR0378714|	1974	84.7541	55.9249
FR0017440|steroid	875	871.218	1068.79
FR0085727|non-protein	445	0	0
FR0317352|	1429	101.027	0
FR0333031|	2894	28.4392	24.554
FR0261761|	2437	11.0729	1.04138
FR0065198|	567	649.63	637.815
FR0087338|	2715	59.1376	23.836
FR0349726|Eukaryotic	296	9.11642	0
FR0031003|	638	14.8035	7.95559
FR0109430|prostate-specific	1603	122.887	19.7897
FR0067388|	2045	2.63908	1.24099
FR0361805|	294	0	0
FR0290536|	925	20.4208	17.8334
FR0335979|	972	262.35	210.181
FR0315673|	1437	160.556	70.6425
FR0306842|non-protein	347	0	10.9705
FR0119047|	469	158.225	165.04
FR0402851|	1698	26.2218	13.4514
FR0339747|	2244	12.0252	3.9583
FR0128126|Eukaryotic	259	432.379	244.965
FR0105049|non-protein	603	96.2138	6.31302
FR0348524|	2416	76.5085	46.2188
FR0379590|	5423	0	0
FR0405056|	3788	5.69897	3.34983
FR0400893|	2664	648.279	450.599
FR0329374|	590	38.8761	2.15071
FR0352092|	565	367.755	323.405
FR0128735|	770	3.5045	3.29589
FR0290511|	2084	0	0
FR0057348|	2288	386.842	431.476
FR0153757|	1464	0	2.60024
FR0037465|	2208	796.217	509.176
FR0339466|mRNA-like	1205	6.71816	6.31826
FR0126721|	2338	417.811	223.607
FR0145150|	3505	0	0
FR0222283|	1520	0	0
FR0382823|	1761	49.8013	4.32339
FR0089801|non-protein	254	0	0
FR0295182|7SK	289	0	0
FR0087663|non-protein	434	55.9589	0
FR0119182|non-protein	220	0	0
FR0156721|non-protein	540	19.9886	0
FR0300995|	1507	709.085	1142.61
FR0407486|non-protein	243	0	0
FR0078959|	1450	24.1931	28.0037
FR0198654|	879	18.4195	12.9923
FR0229617|7SK	340	0	0
FR0121324|small	421	1051.18	253.18
FR0005800|	2058	7.86724	0
FR0095014|	1863	0	0
FR0031437|	4313	2298.98	2634.63
FR0237891|	1032	5.22958	0
FR0358458|non-protein	971	0	0
FR0077125|noncoding	2730	0.988448	0.464805
FR0223473|	2210	0	0
FR0226284|	586	32.2342	45.4731
FR0278484|	3787	9.61955	0.670143
FR0098436|	407	59.6711	74.8255
FR0369010|	499	0	0
FR0015102|	2208	65.3839	16.666
FR0339477|	1193	23.7501	0
FR0112350|	2750	82.9164	51.2181
FR0140755|non-protein	695	1133.74	2010.18
FR0134679|Eukaryotic	296	63.815	0
FR0332116|	1538	402.664	652.609
FR0013745|	3173	112.259	43.9902
FR0234874|	1039	0	0
FR0358629|small	328	49.3621	0
FR0249384|non-protein	225	0	16.9189
FR0122881|	1352	0	14.0782
FR0245282|	17548	0	0
FR0196027|small	954	8.48573	0
FR0086124|non-protein	437	120.412	84.2073
FR0079404|7SK	323	0	0
FR0339890|	632	81.1246	50.1945
FR0084341|	1241	0	286.299
FR0276715|	1666	0	0
FR0032498|non-protein	225	30798.4	33606.5
FR0102684|HFE	411	0	0
FR0401768|non-protein	278	14.56	0
FR0044791|	536	0	0
FR0078770|	2797	1.92954	0
FR0407668|non-protein	417	349.441	139.976
FR0013300|	973	13.8667	2.60826
FR0060983|	2116	155.582	109.141
FR0160899|non-protein	319	143.805	107.4
FR0335495|	1068	0	0
FR0163874|	1074	54.0195	59.0743
FR0123825|	1885	0	0
FR0007607|	1946	0	2.60826
FR0199657|139	770	0	0
FR0068156|non-protein	231	11.6817	21.9726
FR0096346|	2586	2.08698	3.9255
FR0129749|	1753	10.0057	16.6486
FR0017999|	2118	12.7406	1.79733
FR0159028|non-protein	523	56.7554	53.377
FR0063331|	2125	24.1274	3.58282
FR0024859|	2976	199.03	170.98
FR0256784|steroid	687	0	0
FR0151348|non-protein	275	29.4378	27.6854
FR0132000|	2908	33.87	2.18177
FR0389218|non-protein	282	660.262	445.471
FR0177785|Heat	218	0	5.82072
FR0191514|	1026	0	0
FR0365149|	966	205.318	298.182
FR0246558|	993	107.341	17.8901
FR0261088|7SK	330	32.7086	11.5356
FR0094742|	1337	4.03659	7.59262
FR0175425|	2611	8.78473	15.0656
FR0123324|c-myc	302	0	0
FR0024099|	2318	486.026	597.781
FR0321461|non-protein	315	4.28327	0
FR0205929|	2190	14.17	2.89707
FR0342541|	4240	14.6379	8.37964
FR0022614|Eukaryotic	297	0	0
FR0400209|	2744	279.779	177.574
FR0407550|non-protein	502	655.801	348.826
FR0383373|	2872	9.39576	0
FR0407429|non-protein	261	0	43.7557
FR0265566|non-protein	556	182.001	139.216
FR0182823|non-protein	317	80.8687	20.0145
FR0146159|	1392	6.78493	0
FR0241205|	3828	0.352464	5.96669
FR0313769|non-protein	342	0	14.8411
FR0358323|non-protein	621	0	0
FR0360740|	2048	55.3395	24.1639
FR0407600|non-protein	719	41.2838	12.3538
FR0196142|	2543	150.15	154.186
FR0119447|non-protein	332	0	0
FR0219427|	1087	142.743	87.5517
FR0289948|	2425	86.2395	72.2105
FR0276646|	523	136.729	177.115
FR0241558|	3528	232.521	124.806
FR0301304|signal	235	11.4828	0
FR0107893|Eukaryotic	295	0	0
FR0011930|	1122	216.454	54.2852
FR0389194|non-protein	209	3253.65	3879.61
FR0029502|non-protein	805	2086.7	1790.67
FR0407631|non-protein	362	0	0
FR0059399|	726	291.776	550.563
FR0384272|	2175	40.3218	12.2516
FR0382144|non-protein	489	33.11	25.9492
FR0370526|	942	2.86461	4.04113
FR0268529|	2242	193.779	281.29
FR0256930|non-protein	205	26.3265	0
FR0186727|non-protein	496	0	0
FR0042404|	307	8.78978	0
FR0029041|	1808	487.305	252.66
FR0025943|	2524	2.6728	0.50274
FR0171403|	1104	0	105.743
FR0014839|non-protein	293	575.61	329.139
FR0061444|	458	0	0
FR0167568|	504	267.705	0
FR0090942|	1208	113.925	118.698
FR0256707|non-protein	568	4337.49	2642.83
FR0213297|	1878	61.7859	53.3783
FR0042612|	2629	0	0
FR0243414|	467	0	32.606
FR0145103|	2425	28.3756	26.1632
FR0286132|	1341	34.2087	24.6024
FR0349099|non-protein	445	54.5756	5.70299
FR0279229|non-protein	563	390.63	432.739
FR0337682|	2192	2500.26	2862.01
FR0239874|signal	292	41.5859	4.3456
FR0097721|	1595	0	0
FR0195461|	639	0	0
FR0253442|non-protein	255	0	9.95229
FR0330894|	1322	105.122	26.8757
FR0022085|	1365	466.547	253.783
FR0236194|non-protein	220	0	0
FR0074474|	247	16.3874	5.13731
FR0358109|	2199	291.444	216.968
FR0012226|	548	0	0
FR0345781|non-protein	239	965.349	1306.08
FR0125312|	525	0	4.83397
FR0001633|non-protein	625	8.63508	0
FR0265053|	1805	3.73748	8.43601
FR0258505|	1852	10.1994	8.90708
FR0357280|Eukaryotic	293	23.0244	12.9923
FR0119392|mitochondrial	266	0	0
FR0014408|	1823	75.4918	139.212
FR0048402|non-protein	420	780.626	601.225
FR0202079|	504	0	0
FR0088628|	1864	112.918	77.6054
FR0283192|non-protein	286	47.1759	13.3103
FR0297647|	322	0	0
FR0197526|	2067	36.5539	8.5945
FR0398328|Bag-1	370	0	0
FR0399740|non-protein	395	0	0
FR0147870|	6306	266.38	59.361
FR0282553|	879	0	46.1949
FR0115669|	5270	8.19267	8.9089
FR0155645|Ftx	2597	378.741	77.2001
FR0000565|non-protein	599	29.2821	8.47357
FR0407632|non-protein	261	2212.53	2027.35
FR0124826|	2619	40.1833	8.72107
FR0275848|	671	0	5.67325
FR0366368|	4956	114.886	69.1298
FR0104860|	2034	23.8802	2.49541
FR0146485|non-protein	501	8962.56	12884.2
FR0256363|non-protein	813	0	0
FR0261295|	561	28.8606	0
FR0347959|	1654	16.3148	9.97335
FR0030486|non-protein	603	85.0262	100.451
FR0198260|	1578	231.712	219.527
FR0074346|non-protein	226	0	0
FR0091441|	2593	91.0588	47.9575
FR0358236|	2105	2.56386	0
FR0343005|	1299	1.03867	0
FR0161823|	2332	102.407	85.4288
FR0350070|	2100	17.9897	21.7529
FR0374947|	998	164.936	91.5451
FR0245557|	218	40681.2	53771.8
FR0011917|	1813	0	4.19939
FR0390265|Eukaryotic	297	0	0
FR0382779|	2673	9.08573	7.12074
FR0305195|	1928	1.39962	0
FR0379020|	828	187.393	357.074
FR0179657|	4402	22.0683	4.03563
FR0140410|Eukaryotic	298	117.718	4.25811
FR0331004|7SK	333	0	0
FR0407249|C/D	215	0	0
FR0056269|	2448	7.16503	3.62844
FR0287148|	1893	7.84022	0
FR0212673|	378	14.2776	90.6369
FR0510076|Multiple	2037	14245.4	2267.48
FR0024924|	518	296.935	534.023
FR0024127|	688	0	16.5992
FR0315707|	922	7.31687	5.50506
FR0047734|Eukaryotic	302	17.8706	0
FR0395298|Eukaryotic	303	17.8116	0
FR0118814|non-protein	229	11.7837	5.54112
FR0247838|C/D	307	0	4.13328
FR0379373|non-protein	297	0	0
FR0279961|	627	101.139	66.7851
FR0070546|non-protein	259	0	0
FR0388737|	687	121.765	149.61
FR0231388|	2859	36.3382	7.10132
FR0005107|	2805	5.2911	7.23803
FR0291512|	1746	34.774	51.5997
FR0076768|non-protein	277	0	0
FR0407662|non-protein	259	0	0
FR0333733|	408	512.575	0
FR0178155|Eukaryotic	282	2684.11	1876.38
FR0035393|	1543	6.99536	3.28948
FR0206807|	664	0	3.82204
FR0013087|	1871	26.6817	16.9551
FR0314635|c-myc	300	0	0
FR0353045|non-protein	446	11090.3	19847.4
FR0161622|	1956	60.7016	14.2721
FR0407441|non-protein	290	0	0
FR0036837|c-myc	302	0	0
FR0407456|non-protein	299	9.02496	0
FR0016413|	2438	76.925	28.1056
FR0120841|non-protein	228	53.2591	22.2617
FR0333328|	446	0	0
FR0265086|non-protein	571	35.4439	6.66681
FR0262209|non-protein	741	1731.6	2087.46
FR0090458|	1741	0	0
FR0155027|	670	0	0
FR0120974|	1243	6.51278	0
FR0074025|non-protein	692	7.79902	1.83369
FR0329087|	1816	38.6344	41.2258
FR0067407|	1167	365.344	165.274
FR0031037|	1352	534.902	135.151
FR0390818|trophoblast	481	0	0
FR0293279|	3430	0	0
FR0323968|non-protein	773	6.98179	0
FR0033415|signal	298	0	0
FR0297772|non-protein	650	83.0296	80.0393
FR0320869|	2028	16.6325	1.8771
FR0327618|Eukaryotic	286	0	4.43677
FR0266175|	465	3922.93	2368.64
FR0132064|small	1871	25.9606	49.5088
FR0291620|	2280	426.665	70.1243
FR0312651|	1423	0	0
FR0124858|	341	23.7401	0
FR0284967|	1932	40.5049	24.3012
FR0182657|	1800	10.494	2.81981
FR0225548|	2574	51.3693	23.6628
FR0110811|	310	52.2283	4.09328
FR0254553|	1551	31.3168	13.9082
FR0255862|Bag-1	370	0	0
FR0198884|	2729	0.98881	0.464975
FR0072345|	1730	560.75	111.489
FR0128534|signal	217	0	0
FR0282216|	2602	10.3707	3.41369
FR0140451|non-protein	242	1103.92	1672.66
FR0310471|noncoding	1375	0	0
FR0018771|	1342	320.719	115.356
FR0154071|	840	6.42491	13.5955
FR0241506|	2191	4.92645	0
FR0341972|	2002	1054.04	1299.34
FR0373789|	1305	0	0
FR0200731|non-protein	619	1512.71	1775.25
FR0207266|C/D	219	0	0
FR0212681|	1380	5.86622	6.43653
FR0184099|small	1869	0	0
FR0233072|ubiquitin	6087	9.53128	6.67083
FR0365766|	738	87.7549	41.2656
FR0324117|	2250	65.9624	47.3729
FR0302694|	434	59.0677	67.2467
FR0174671|	2442	106.635	94.0515
FR0105083|	5139	43.8454	10.8644
FR0233527|	804	58.7352	33.1433
FR0358160|7SK	295	50.3103	0
FR0085101|	786	0	0
FR0278223|	438	40.0457	14.4853
FR0253011|	829	0	0
FR0096717|non-protein	306	0	0
FR0378489|	443	0	0
FR0112208|	1132	28.6056	8.96761
FR0117074|	757	1235.16	184.387
FR0015816|	300	0	0
FR0033016|	1711	18.1369	0
FR0280269|non-protein	251	0	0
FR0067116|non-protein	584	0	2.1728
FR0267665|Eukaryotic	268	3237.15	1723.45
FR0093671|	1839	7.33676	2.76001
FR0041496|	764	621.635	1011.48
FR0182775|	2648	0	0
FR0397911|	1380	108.525	119.536
FR0315486|	2270	2.97187	0
FR0335896|	422	0	0
FR0407545|non-protein	330	8.17716	15.3808
FR0265463|	820	41.1351	27.8543
FR0007358|non-protein	202	0	0
FR0193363|	2563	49.4841	74.7586
FR0407620|non-protein	1974	774.407	286.053
FR0075446|C/D	217	0	0
FR0338471|non-protein	812	1904.21	0
FR0118447|	983	229.218	120.05
FR0175500|	798	579.933	290.992
FR0199280|signal	246	0	0
FR0244682|	1686	0	3.01048
FR0248782|small	954	11932.3	10292.3
FR0330901|	1960	136.3	92.5791
FR0179531|Mnt	203	6.64646	0
FR0119359|non-protein	297	0	0
FR0024290|	1658	449.201	329.092
FR0002579|	3242	107.789	36.0087
FR0223556|non-protein	318	0	0
FR0268477|non-protein	223	0	0
FR0068264|	349	0	0
FR0399625|	2715	159.522	85.5292
FR0334005|non-protein	223	0	0
FR0330827|non-protein	341	0	0
FR0002574|non-protein	663	1005.31	0
FR0076191|	2079	0	2.4414
FR0236687|	1021	0	2.48563
FR0301116|non-protein	762	1096.03	1931.68
FR0390204|	596	0	4.25811
FR0293929|non-protein	290	3098.58	818.232
FR0278460|	200	40.4769	12.6892
FR0003342|	2253	131.15	142.493
FR0029506|	2264	0	3.36285
FR0178743|	488	11.0593	5.20048
FR0223805|	1770	10.6719	7.88592
FR0391181|small	353	600.083	251.626
FR0279119|	3418	7.89486	7.79615
FR0179117|	342	1191.43	660.43
FR0252123|Eukaryotic	308	232.173	61.7979
FR0149202|ubiquitin	641	0	0
FR0407553|non-protein	818	102.264	0
FR0258772|7SK	315	192.747	0
FR0059875|	526	0	0
FR0144820|non-protein	645	171.53	279.358
FR0154540|small	954	8.48573	0
FR0375219|	306	0	0
FR0311317|	1753	0	0
FR0237957|7SK	305	0	12.4811
FR0276671|ubiquitin	1116	55.6135	25.0145
FR0325189|non-protein	291	51.0019	8.72107
FR0119106|	1846	50.4317	21.9964
FR0407643|non-protein	481	0	0
FR0336776|	1249	0	0
FR0407506|non-protein	355	53.2091	10.7232
FR0323486|	801	1061.19	1489.12
FR0128197|Eukaryotic	292	0	30.4192
FR0406061|C/D	215	0	0
FR0093110|	2390	0	0
FR0089500|non-protein	330	0	3.8452
FR0407694|non-protein	338	359.263	360.402
FR0341920|Eukaryotic	295	6375.69	3806.75
FR0298803|Eukaryotic	297	0	0
FR0199020|	759	471.075	625.263
FR0399698|Eukaryotic	265	2907.21	1450.87
FR0239107|ubiquitin	893	108.785	112.256
FR0124685|	1962	28.8826	37.5113
FR0060398|	225	0	0
FR0062134|large	1559	0	159.53
FR0082270|7SK	317	12.7687	0
FR0105105|non-protein	294	0	0
FR0056517|	5757	77.1056	33.5027
FR0347853|non-protein	293	0	0
FR0353964|	333	8767.97	13397.9
FR0367329|	1277	13.7353	0
FR0157380|	1543	548.262	757.402
FR0286017|	946	47.0662	29.5097
FR0167912|	1771	76.1847	30.0929
FR0166141|Eukaryotic	299	0	0
FR0093072|	1009	252.73	143.366
FR0328293|non-protein	245	0	290.038
FR0072483|	1379	18.5898	1.84034
FR0220522|non-protein	797	1601.47	1686.05
FR0373805|	3603	105.602	113.051
FR0272527|	700	0	10.8764
FR0373417|	1492	142.881	155.638
FR0218343|	226	256.712	16.844
FR0224058|non-protein	400	327.188	69.7904
FR0111973|	659	0	0
FR0329122|	978	211.076	23.3543
FR0292467|	1767	479.523	132.852
FR0060365|	6071	188.906	43.8927
FR0358050|non-protein	231	2149.42	4086.9
FR0029106|	614	17.5796	0
FR0264398|non-protein	359	7494.06	5496.28
FR0321545|non-protein	655	1048.49	1230.17
FR0339864|	2238	28.9379	0
FR0148583|Eukaryotic	304	936.473	505.062
FR0358320|	962	0	0
FR0277989|	2029	0	0
FR0301579|non-protein	231	11.6817	0
FR0399810|non-protein	783	15441.2	0
FR0129883|Eukaryotic	270	414.764	220.885
FR0180371|	2611	24.2872	17.4956
FR0218648|	1483	1.8196	0
FR0100164|non-protein	425	6.34932	0
FR0386135|	1810	26.8355	12.6191
FR0060555|Heat	219	0	0
FR0407670|non-protein	347	0	0
FR0368410|non-protein	496	0	5.1166
FR0077061|metastasis	8352	261.704	20.8144
FR0027876|	553	0	18.3568
FR0235737|	313	8.62128	0
FR0223558|	2002	35.045	41.1986
FR0319032|	927	13.0993	17.7949
FR0253684|	1786	14.3535	11.3677
FR0360124|	3152	160.949	107.085
FR0156571|	1631	71.97	50.5699
FR0160756|	2250	0	0
FR0273627|	1215	248.747	224.541
FR0168764|7SK	315	29.9829	0
FR0290498|	1760	370.272	462.145
FR0316209|	334	282.773	182.359
FR0036747|	1263	33.1165	2.00937
FR0062413|	386	199.239	0
FR0343586|	1125	134.323	38.3495
FR0137190|non-protein	509	21.206	0
FR0201871|non-protein	480	2.8109	76.6637
FR0127326|	778	0	0
FR0399686|non-protein	643	104.917	21.7077
FR0215415|	1617	26.7009	9.41682
FR0180435|non-protein	343	3.93362	0
FR0058675|	804	261.791	135.73
FR0193586|non-protein	435	0	0
FR0344267|Eukaryotic	294	4.58922	12.9481
FR0102646|	1142	0	4.44454
FR0290718|	2777	848.31	411.244
FR0388685|	1928	32.1912	36.1983
FR0355932|non-protein	353	0	32.352
FR0084845|non-protein	342	2197.43	3135.19
FR0192478|	3100	1376.22	1871.45
FR0103203|non-protein	250	129.526	0
FR0202523|non-protein	214	18.9145	17.7885
FR0403843|non-protein	261	0	0
FR0392803|C/D	216	0	0
FR0203886|non-protein	386	5515.77	5476.72
FR0386342|non-protein	818	16.4943	31.0249
FR0117143|non-protein	418	2320.81	1490.52
FR0407519|non-protein	597	0	0
FR0278359|	3186	21.5979	15.1346
FR0047264|	986	43.7884	32.1733
FR0113319|non-protein	228	11.8354	0
FR0244968|	1118	442.905	198.623
FR0115371|	2449	2.20373	0
FR0141183|	3187	0	0
FR0407705|non-protein	409	1458.09	853.183
FR0014022|non-protein	207	0	0
FR0231648|non-protein	377	0	0
FR0251120|	801	0	0
FR0138965|non-protein	377	0	6.73165
FR0337169|	1469	7.34775	3.45518
FR0008278|Eukaryotic	286	0	0
FR0071042|	252	0	0
FR0368934|	1705	9.49605	4.46539
FR0240382|non-protein	280	0	0
FR0285599|non-protein	216	0	0
FR0230937|	3510	84.1828	60.7345
FR0222518|	569	18.9699	0
FR0374741|	4077	13.2375	13.072
FR0407754|non-protein	296	4.55821	0
FR0092161|	1868	725.898	396.706
FR0174649|non-protein	252	487.222	322.264
FR0204820|FMR1P	208	227.034	0
FR0386509|	1255	15.0512	4.04435
FR0221028|	442	6.10512	8.61255
FR0089638|	276	107.547	32.1827
FR0155524|	1603	15.1504	4.74953
FR0004098|	691	66.3876	22.0362
FR0327459|	794	0	9.58879
FR0186171|	1555	5.20604	3.26409
FR0376990|	1328	120.902	152.881
FR0153148|	795	0	1.59612
FR0155625|	1189	1.13476	0
FR0407444|non-protein	2726	12.3737	7.91327
FR0023972|	224	0	11.3296
FR0300044|non-protein	555	14.5863	4.57267
FR0195301|non-protein	524	200.84	106.55
FR0368282|	1826	25.8615	17.3729
FR0176133|	1997	4.05377	1.27082
FR0007266|	1283	0	0
FR0338616|	2217	40.7751	26.3284
FR0049460|	2597	54.0316	36.157
FR0407703|non-protein	1827	0	0
FR0042621|non-protein	213	31.6721	59.5735
FR0102346|	3270	161.33	104.773
FR0149828|Eukaryotic	303	0	0
FR0184137|	1247	111.444	38.6679
FR0105987|7SK	315	21.4164	8.05661
FR0240441|	1929	0.699446	0
FR0230999|	805	0	0
FR0108517|non-protein	523	5.15958	0
FR0085269|Eukaryotic	261	6255.05	3145.55
FR0367634|non-protein	563	0	0
FR0344021|	1094	3.6999	2.31977
FR0060966|Connexin-43	206	13.0993	0
FR0244955|	2081	7.78028	2.43905
FR0170667|	1667	22.6625	38.0599
FR0278679|	1536	0	14.044
FR0313945|	1086	3.72716	0
FR0069064|	517	0	0
FR0360459|	1463	0	0
FR0031652|	1890	8.56655	5.37107
FR0327867|BC200	200	0	0
FR0219936|non-protein	252	10.7082	0
FR0304972|non-protein	238	17.0071	26.6579
FR0062640|non-protein	358	0	0
FR0259075|	301	0	564.9
FR0236197|	1481	10.9323	19.7063
FR0368842|Eukaryotic	259	5.20939	0
FR0407759|non-protein	767	184.706	4.96317
FR0035488|C/D	217	0	0
FR0223679|	2415	1.11738	2.10172
FR0203699|non-protein	669	826.883	330.032
FR0092481|c-myc	300	0	0
FR0234042|	2214	10.9694	10.3164
FR0019454|	237	0	0
FR0060715|	1812	0	2.80114
FR0084053|Eukaryotic	303	53.4349	8.37569
FR0235326|	221	0	0
FR0219602|non-protein	213	0	0
FR0407520|non-protein	1334	609.885	0
FR0003020|	245	0	0
FR0407450|non-protein	375	10.7938	0
FR0058593|	1042	36.2557	6.08885
FR0048831|non-protein	222	0	0
FR0032406|non-protein	515	20.9589	17.2474
FR0003224|	2547	41.3192	27.8992
FR0065031|	1475	0	0
FR0203919|	2373	9.09722	28.8755
FR0042280|	1771	1.52369	0
FR0256302|	462	172.304	104.37
FR0338973|non-protein	308	21.9031	8.23972
FR0366855|non-protein	427	12.6392	23.7736
FR0010612|non-protein	382	769.98	986.566
FR0148670|7SK	327	0	0
FR0378010|DISC2	7291	1.85054	1.04423
FR0138167|	638	4.22956	0
FR0224537|	2041	0	1.86514
FR0229466|	486	0	18.2766
FR0322335|	1410	0	0
FR0027024|	3488	1836.63	2008.51
FR0262495|	459	155.794	210.104
FR0215257|	200	0	0
FR0085797|	2341	24.783	28.1861
FR0277256|	375	93.5467	20.3027
FR0126901|	2551	510.391	419.822
FR0109762|	629	4410.2	631.432
FR0258568|	1720	31.3775	2.95097
FR0159969|	2078	0	0
FR0299758|C/D	237	79.7014	0
FR0249051|	2736	0	0
FR0173202|Eukaryotic	295	36.5893	4.30141
FR0197865|non-protein	320	92.7596	59.4805
FR0144854|	1753	0	8.68625
FR0241842|non-protein	567	7.13879	2.23795
FR0115897|	1353	0	0
FR0194688|	2658	70.0504	20.528
FR0372293|	2671	345.011	424.239
FR0142748|	2095	66.9785	65.4143
FR0111609|	400	0	0
FR0407647|non-protein	500	56.6677	10.1513
FR0389907|	427	0	0
FR0257520|	1504	8.97095	566.963
FR0282567|	1496	0	11.0267
FR0354642|	486	0	0
FR0343704|Eukaryotic	303	66.7936	0
FR0210552|	1578	717.367	303.157
FR0174102|	610	24.3304	4.16038
FR0034471|	4093	3.62608	1.55011
FR0402956|	2763	32.2292	15.6146
FR0191128|CMPD-associated	3414	18.9699	4.83184
FR0253022|7SK	309	0	0
FR0259023|Heat	212	0	0
FR0143298|non-protein	615	76.7855	22.6961
FR0356157|	321	0	0
FR0346852|ubiquitin	552	0	0
FR0204227|	2012	89.1887	27.7497
FR0104443|signal	260	0	0
FR0397968|	1590	0	0.798061
FR0093903|non-protein	307	26.3693	4.13328
FR0407753|non-protein	1502	1930.42	1005.33
FR0123802|	3015	50.5682	27.7773
FR0030327|	1520	0	1.66963
FR0267384|	1170	0	10.8454
FR0006448|	1191	39.6499	68.1869
FR0043043|steroid	921	23.4394	0
FR0224559|	586	382.205	197.05
FR0110536|	1032	70.5993	33.1984
FR0342680|	1370	6.89388	0
FR0095511|	1621	49.9407	43.0539
FR0083680|	2024	47.3297	38.87
FR0376570|Eukaryotic	249	16.2558	10.1921
FR0122543|	1338	450.752	485.564
FR0316584|	1876	25.8914	29.7614
FR0176000|	1946	0	0.652064
FR0073105|	728	0	0
FR0162015|	3826	301.161	45.1052
FR0248127|non-protein	332	0	0
FR0286589|	4198	0	0
FR0059921|	719	0	0
FR0102052|	657	640.731	297.432
FR0037636|	1476	66.7303	55.0208
FR0092298|	1272	0	0
FR0057283|	2765	4.87968	0.917842
FR0289833|	724	0	0
FR0081823|	2584	119.572	70.2225
FR0368334|	2664	0.506468	0
FR0376720|	3099	5.22451	0.81892
FR0227527|non-protein	220	12.2657	0
FR0243988|Eukaryotic	259	104.188	48.9929
FR0341850|	481	61.7112	2.63808
FR0407576|non-protein	299	0	0
FR0026204|	1686	164.052	128.698
FR0407529|non-protein	3440	15.2965	0.737742
FR0186324|	983	112.55	85.1968
FR0229259|	2570	15.7498	0.493742
FR0323732|Eukaryotic	279	430.4	341.107
FR0268458|7SK	311	0	0
FR0235031|	2078	0	0
FR0299198|C/D	216	0	0
FR0284742|non-protein	869	80.7365	7.30101
FR0140676|	1486	251.505	38.4261
FR0312447|non-protein	381	0	3.33049
FR0070335|	2389	27.1089	39.3051
FR0250824|Eukaryotic	298	9.05524	0
FR0185740|non-protein	261	0	14.5852
FR0317692|	1439	16.8771	1.76361
FR0296363|non-protein	422	19.1834	0
FR0401721|HIF-1	280	0	0
FR0008226|	457	0	11.1065
FR0221154|Eukaryotic	296	4968.45	2302.05
FR0364406|	2815	33.0717	19.3831
FR0153320|	1393	2.90574	0
FR0407562|non-protein	399	0	0
FR0407431|non-protein	609	0	0
FR0021697|small	1868	0	14.2651
FR0245041|	1701	6.34559	6.71384
FR0360827|	1962	15.129	6.46746
FR0255273|	1318	515.943	92.4249
FR0308205|large	1558	82092.6	102485
FR0351417|	2518	0.535834	1.00788
FR0161886|	1803	14.2182	11.9643
FR0241604|non-protein	205	0	0
FR0037101|	3153	57.7692	22.1346
FR0380687|ubiquitin	4489	99.4866	117.309
FR0339084|Eukaryotic	295	0	8.60282
FR0296727|non-protein	499	0	0
FR0008825|	1624	0	7.81352
FR0187336|non-protein	411	0	0
FR0060209|	3028	56.5893	17.1815
FR0403230|7SK	321	0	0
FR0093964|	3764	0	8.09086
FR0365199|	3093	239.049	90.6662
FR0294604|	204	171.961	180.385
FR0136581|	1188	544.008	396.269
FR0345753|non-protein	480	5.6218	0
FR0008212|non-protein	546	0	0
FR0072355|	1399	0	0
FR0247171|	1775	0	1.42976
FR0146693|non-protein	329	0	3.85689
FR0108651|MEST	3242	7.90728	0
FR0374742|	11078	296.568	170.441
FR0213227|	3229	330.936	283.335
FR0393120|	1281	35.811	36.651
FR0343691|	1693	139.466	19.4872
FR0056191|	2239	78.9412	26.0697
FR0273761|	7243	96.6797	74.6318
FR0300768|	1983	0	0
FR0372830|7SK	327	0	0
FR0197100|non-protein	236	0	0
FR0188715|	2969	4.54439	1.70955
FR0022763|	1865	10.8517	9.52538
FR0221818|	2688	15.5603	27.852
FR0279438|7SK	314	0	0
FR0376833|	401	77.3873	12.6575
FR0355036|	1265	0	0
FR0404693|	686	243.884	0
FR0403989|Vascular	309	0	24.6392
FR0166463|	1117	0	0
FR0033413|non-protein	284	0	0
FR0064774|	1206	0	0
FR0206872|	2422	0	0
FR0256754|non-protein	445	0	0
FR0114194|	2672	21.7129	4.27404
FR0214626|non-protein	213	107.685	35.7441
FR0064441|	3990	217.094	86.1845
FR0334685|noncoding	1881	0	0
FR0054479|small	227	65.3812	0
FR0008364|	515	5.23973	0
FR0202455|	255	0	0
FR0079668|	1643	0.8212	0
FR0160368|non-protein	686	2096.62	1607.42
FR0326342|	1641	0	0.773258
FR0155176|	1799	3.74995	0
FR0261563|	584	18.4826	0
FR0398245|non-protein	759	1.77764	0
FR0094304|	2455	14.2892	0
FR0076567|	2384	27.1657	5.32264
FR0398352|non-protein	292	36.9652	21.728
FR0407746|non-protein	230	0	0
FR0019639|	1892	0	0
FR0266862|mRNA-like	1161	7847.85	11373.3
FR0142998|	2615	1.03192	1.94098
FR0305403|	672	56.218	56.6481
FR0372564|Eukaryotic	297	0	0
FR0209513|	2470	262.199	194.19
FR0202795|non-protein	345	0	0
FR0125555|	2078	0.649293	0
FR0174261|	2311	51.9609	77.9689
FR0228680|	3046	2.65771	0.833169
FR0066397|	3596	44.6492	0
FR0144347|	7126	0	0.890343
FR0109981|non-protein	381	839.285	549.531
FR0375953|	1195	44.0335	42.4742
FR0164551|non-protein	240	410.391	74.0201
FR0343788|	1908	3491.88	4898.76
FR0107350|	5168	11.4873	4.91067
FR0138400|	1943	96.5224	48.9803
FR0357736|	1841	0	53.0725
FR0289501|non-protein	377	479.567	753.945
FR0333204|	916	0	0
FR0373219|small	320	67.4615	31.7229
FR0098505|	1759	27.6136	21.6416
FR0035162|C/D	215	0	0
FR0113576|	986	51.9988	47.6165
FR0032301|non-protein	572	42.4583	55.4596
FR0066601|non-protein	289	4.66862	0
FR0142896|	1453	12.0716	2.61992
FR0035609|non-protein	288	243.611	189.456
FR0029612|	2034	262.682	106.679
FR0112181|	344	0	0
FR0146109|small	330	0	19.226
FR0328045|non-protein	299	18.0499	0
FR0077628|small	238	0	0
FR0005733|	226	0	0
FR0127371|	1844	113.411	101.844
FR0047895|non-protein	351	34.5957	39.7666
FR0298266|	2437	0.553644	0.520688
FR0104799|	1368	174.572	40.8131
FR0305685|	2032	426.947	223.559
FR0052922|	760	0	0
FR0219869|small	217	24.8706	0
FR0008537|	1308	0	0
FR0407463|non-protein	350	0	3.62548
FR0366365|	1130	10.7461	0
FR0185138|	1441	3.74526	18.4922
FR0163559|	1583	12.7849	2.40477
FR0032270|	2512	31.6897	15.1543
FR0029271|	369	124.319	137.552
FR0331796|7SK	331	0	0
FR0125621|	1420	322.105	67.9138
FR0142288|Eukaryotic	297	27.2572	0
FR0379516|	1356	38.8053	43.0458
FR0119451|	1310	2.05989	0
FR0368901|C/D	215	0	0
FR0250332|	520	482.61	131.772
FR0090638|	789	13.6804	3.21652
FR0050120|HFE	446	6.05036	11.3804
FR0311417|	1529	71.4766	45.6445
FR0407528|non-protein	241	5.59847	100.039
FR0217004|	380	603.603	290.515
FR0304833|7SK	305	0	0
FR0247099|DLEU2	3068	408.991	220.447
FR0218467|	1970	5.47911	6.4412
FR0251213|	842	48.0724	61.7881
FR0204839|	824	3.27483	0
FR0087539|	2555	144.164	45.6909
FR0290849|	921	1763.82	220.441
FR0258749|	2877	45.0213	26.0223
FR0177478|IPW	2075	262.043	118.025
FR0406582|C/D	207	0	0
FR0229041|Eukaryotic	278	0	22.8222
FR0186439|	516	2.61479	0
FR0178610|	1951	226.831	209.426
FR0295220|	5112	128.536	112.693
FR0330169|7SK	323	0	0
FR0304596|	3053	3.53549	0
FR0258917|Eukaryotic	293	1487.38	796.862
FR0026179|	2712	30.8452	17.7798
FR0313042|non-protein	249	0	0
FR0185141|RNase	340	0	63.4458
FR0104842|	1742	88.2964	67.0151
FR0323816|	2139	2.52311	0
FR0402382|	2271	384.985	392.8
FR0407596|non-protein	468	0	16.2682
FR0225093|DGCR5	1284	1.0508	0
FR0088906|non-protein	223	48.4029	5.69021
FR0352881|non-protein	356	8224.24	11502.2
FR0246365|	1633	0	0
FR0005174|7SK	334	0	0
FR0407563|non-protein	219	0	0
FR0407452|non-protein	387	1743.19	295.097
FR0057780|7SK	304	0	0
FR0067544|7SK	311	0	0
FR0038787|	2106	26.2671	13.8581
FR0178198|	1160	10.4682	6.56336
FR0289733|non-protein	210	0	1281
FR0376951|	343	0	7.39893
FR0114304|	932	118.709	208.309
FR0000971|	1249	135.031	69.0843
FR0212608|	1032	0	12.2957
FR0056386|non-protein	629	111.542	129.111
FR0097343|ubiquitin	752	0	0
FR0053619|	525	0	24.1698
FR0295737|	2931	0.460331	0.865859
FR0175735|small	270	74.9573	32.8978
FR0164766|	906	1.48922	0
FR0187694|bip	248	0	61.3992
FR0407714|non-protein	1138	25081.7	7452.93
FR0110996|non-protein	405	1699.03	2296.58
FR0282040|Eukaryotic	315	252.713	120.849
FR0403458|	2044	132.679	142.163
FR0062515|non-protein	797	84.6443	125.777
FR0360268|non-protein	278	3921.51	4308.84
FR0139437|non-protein	421	0	0
FR0322022|ubiquitin	2892	4.19885	0
FR0106605|small	543	7.45431	2.33686
FR0090319|	2364	0	37.0369
FR0188776|non-protein	511	0	0
FR0103717|	2117	418.089	420.774
FR0230813|	1362	409.128	177.946
FR0032666|	2096	169.941	208.863
FR0389783|	1871	1070.15	636.832
FR0061561|non-protein	391	900.637	1457.14
FR0071150|	1176	0	0
FR0070202|	456	0	2.78271
FR0066209|small	731	11.0744	5.20759
FR0005286|	2052	0	1.23676
FR0352837|	2256	4.78451	1.12493
FR0207018|	2284	2616.94	2076.71
FR0141786|non-protein	317	0	0
FR0249886|non-protein	469	18055	23911.9
FR0256295|	4210	28.8434	15.9745
FR0367142|7S	295	0	0
FR0068609|	1467	11.9564	0
FR0125531|	2252	161.165	183.689
FR0380030|non-protein	271	164.297	187.294
FR0004354|7SK	340	0	0
FR0354471|	981	181.548	155.219
FR0360534|	1955	4.14086	3.89437
FR0074397|	2242	207.62	170.359
FR0290540|non-protein	482	2995.18	4414.88
FR0085958|7SK	286	14.1528	4.43677
FR0162321|	602	103.097	44.2645
FR0045446|Fas	1556	0	6.52399
FR0407489|non-protein	306	44.0925	8.29357
FR0405783|7SK	317	21.2812	28.0202
FR0122946|	888	6.07762	0
FR0090649|	4078	65.1786	66.5885
FR0247232|	3694	0.730499	0
FR0099564|	517	0	0
FR0041235|	1755	309.823	451.893
FR0106102|non-protein	330	4783.64	2618.58
FR0307734|non-protein	227	1907.94	1363.95
FR0370064|non-protein	997	656.346	874.369
FR0063207|reverse	654	26.8196	0
FR0241642|non-protein	214	12.6096	0
FR0106866|	2283	113.47	128.948
FR0278942|	462	90.5328	41.1986
FR0271192|	609	1353.66	1608.54
FR0322997|	2495	42.1804	37.1266
FR0122613|non-protein	826	757.921	264.23
FR0054192|	1093	12.3443	0
FR0192812|	3995	0	17.1518
FR0082382|	2724	0	1.86331
FR0241674|	267	1086.46	879.212
FR0107285|	2003	3.36803	0
FR0407572|non-protein	326	99.3299	54.4933
FR0012540|Eukaryotic	280	2019.03	1114.83
FR0215988|	1843	0	0
FR0240457|	1511	0.892939	0
FR0042098|non-protein	369	0	0
FR0327002|	2700	66.4621	31.018
FR0325716|	1693	0	0
FR0218287|	1965	86.5156	31.6422
FR0051607|	960	349.957	297.402
FR0299679|	2134	33.5095	98.7067
FR0230240|	2245	295.088	166.74
FR0164144|	1184	246.143	431.903
FR0142233|	721	1513.91	1483.63
FR0187273|non-protein	259	2865.16	4017.42
FR0309976|	2085	0	0
FR0199306|	1359	4.96406	5.60228
FR0147260|	2469	13.1152	1.02788
FR0399585|	1069	47.9614	37.9844
FR0036595|	1312	0	0
FR0407567|non-protein	261	0	0
FR0178764|	3071	1.75738	2.06597
FR0184614|	538	70.2202	30.6615
FR0368396|non-protein	260	0	0
FR0207424|non-protein	612	238.1	211.486
FR0075864|non-protein	238	0	0
FR0354065|	10156	0.797104	0
FR0235011|non-protein	224	0	39.6536
FR0356527|Eukaryotic	297	0	0
FR0205038|	1949	5.53815	0
FR0280313|7SK	327	0	0
FR0292875|	2708	41.3538	51.5439
FR0028402|	1375	1.96252	11.0742
FR0407586|non-protein	317	0	0
FR0173428|	1807	0	4.21334
FR0341264|	230	0	0
FR0407547|non-protein	971	0	0
FR0406400|C/D	203	0	12.5016
FR0407498|non-protein	641	0	0
FR0054980|	1306	0	6.80124
FR0407426|non-protein	225	341.805	67.6755
FR0168846|	1417	1.90435	0
FR0354652|	3411	14.2399	5.58011
FR0050350|His-1	8497	3.01699	0.746685
FR0135566|	1836	6.61388	0
FR0366887|	1908	4.24286	0
FR0028050|	1673	27.4201	0
FR0275314|non-protein	429	84.9166	76.904
FR0079861|non-protein	312	198.925	345.698
FR0037615|	2109	187.446	122.74
FR0005034|	567	38.0735	31.3313
FR0350695|non-protein	340	8023.96	9020.5
FR0387441|	2428	67.2393	67.4177
FR0220076|non-protein	384	8812.16	8036.47
FR0135658|	1171	2.30441	0
FR0001316|	2645	99.4707	47.9742
FR0062146|non-protein	528	0	0
FR0057703|	1730	712.051	0
FR0335301|	1785	0	0
FR0002209|	1212	23.3778	5.2348
FR0052830|	3355	0.804311	0.378217
FR0187815|	2259	0	0
FR0332313|	3565	119.595	29.1869
FR0322941|	1139	1802.92	1774.7
FR0302634|7SK	315	0	0
FR0080220|	2314	285.706	357.534
FR0177259|	2906	0	0
FR0293793|	891	0	0
FR0048151|C/D	208	77.8402	0
FR0132398|	2310	32.1245	51.6356
FR0311783|	363	553.817	943.822
FR0144511|	2123	169.051	237.287
FR0262936|	2347	1049.72	278.978
FR0128060|	461	263.407	283.511
FR0110940|large	5192	0	15839.5
FR0275441|	764	0	0
FR0344893|non-protein	283	4.7676	0
FR0373751|	1212	121.342	62.8176
FR0407040|C/D	215	0	0
FR0094785|	4910	12.0909	1.80905
FR0195122|C/D	203	265.858	450.059
FR0062859|small	330	956.727	322.997
FR0371087|Eukaryotic	263	0	0
FR0212429|	1106	0	2.2946
FR0359892|	2691	0	0
FR0381372|	693	0	20.1415
FR0153238|	384	0	0
FR0085263|	200	74.2077	31.7229
FR0073556|non-protein	429	0	0
FR0216987|	866	440.915	580.244
FR0390359|	2162	37.444	26.4113
FR0028849|non-protein	629	660.673	550.738
FR0014150|	1560	117.625	63.4458
FR0189585|Connexin-43	204	0	0
FR0038537|non-protein	504	29.4475	15.1061
FR0334673|non-protein	587	121.822	19.4553
FR0352233|	356	3.78997	0
FR0086605|non-protein	365	136.771	59.1002
FR0061800|non-protein	237	0	0
FR0296186|7SK	331	48.9147	15.3343
FR0376881|	274	0	9.26216
FR0334539|	312	4.32446	8.13408
FR0211642|	1335	6.06396	1.901
FR0217409|	961	0	0
FR0179801|	1651	197.767	215.201
FR0100446|	3256	0	3.89716
FR0397588|Eukaryotic	297	0	0
FR0359258|	1830	59.7201	21.4953
FR0340315|non-protein	286	28.3055	17.7471
FR0325216|	2751	0	0
FR0348251|	493	65.6826	118.398
FR0033039|	646	27.1517	11.7856
FR0351439|	1206	17.9002	21.0434
FR0072520|DD3	5426	183.263	51.6827
FR0361442|	1336	12.1188	17.0962
FR0368805|non-protein	355	0	0
FR0205443|	445	166.759	5.70299
FR0023379|	2198	67.5229	6.92766
FR0144114|	684	195.283	159.542
FR0326804|	1635	37.96	38.8048
FR0038348|	344	0	0
FR0247925|	1689	0	0
FR0352768|non-protein	227	89.1562	122.979
FR0183967|non-protein	327	1221.32	2013.97
FR0232833|	1921	391.916	51.5229
FR0256248|non-protein	332	93.4708	42.0424
FR0113180|	2344	0	3.24808
FR0407540|non-protein	269	0	0
FR0283489|	663	24.4205	0
FR0407722|non-protein	1131	1620.03	2140.67
FR0385601|Eukaryotic	301	0	8.43134
FR0268525|	1425	98.4702	28.495
FR0381591|non-protein	724	5.59074	3.50529
FR0077975|Eukaryotic	302	0	0
FR0064321|non-protein	232	0	5.46947
FR0065456|non-protein	472	686.05	102.159
FR0386239|non-protein	314	618.756	416.237
FR0396446|	3791	338.464	335.388
FR0030241|signal	271	0	0
FR0115782|	2982	10.859	11.9147
FR0359569|	2427	143.429	172.535
FR0118423|	2640	394.037	27.3971
FR0102094|non-protein	204	0	18.6605
FR0209888|small	954	0	0
FR0030463|	2630	90.8038	68.0294
FR0407561|non-protein	292	0	0
FR0154164|	1796	24.791	0.706524
FR0073186|7SK	331	0	0
FR0306736|	924	0	0
FR0084744|	2036	0	0
FR0018319|non-protein	414	4021.62	5225.85
FR0034070|	3286	206.121	68.7362
FR0060722|	3557	38.6903	19.2638
FR0124480|	2801	5.78035	0
FR0235102|non-protein	369	343.707	0
FR0094559|non-protein	315	4.28327	0
FR0030033|	3217	0	0
FR0391905|	630	2.14164	0
FR0407432|non-protein	900	0	0
FR0334019|	1733	209.431	74.6852
FR0045691|GAS1	8970	0	0.282924
FR0147472|	1013	0	0
FR0192069|	1750	0	0
FR0398044|	2021	28.0394	0
FR0142128|non-protein	799	158.733	84.1709
FR0088948|non-protein	343	369.76	258.963
FR0230846|non-protein	368	2434.48	124.133
FR0329727|Eukaryotic	296	82.0478	21.4344
FR0254310|Eukaryotic	290	744.403	310.666
FR0383411|	1509	3.57649	1.6818
FR0099221|	1961	0	0
FR0130594|non-protein	693	72.0369	38.452
FR0075844|	1723	0	1.47292
FR0144877|non-protein	319	4347.99	437.557
FR0285772|non-protein	634	27.6656	14.0101
FR0055621|Eukaryotic	297	0	0
FR0023308|	1580	0	3.21245
FR0218282|	3257	0	0
FR0123827|	2445	20.9696	4.15187
FR0340055|	1820	9.63736	11.8525
FR0295603|	1830	0	0
FR0396229|	1078	496.887	254.254
FR0017345|non-protein	358	1726.11	1747.42
FR0206506|ubiquitin	4724	7.42591	3.22333
FR0028487|	1628	20.7191	5.45603
FR0135051|non-protein	297	1971.6	444.334
FR0109535|	694	40.8269	63.9943
FR0364607|	1626	0	0
FR0131595|	2254	173.592	119.911
FR0013956|non-protein	301	31.3775	25.294
FR0125498|	1184	0	2.14344
FR0264560|	1349	356.061	360.263
FR0069561|Eukaryotic	290	18.6101	8.75115
FR0250938|	1311	0	0
FR0407474|non-protein	218	0	0
FR0239062|non-protein	515	167.671	56.6701
FR0013345|	2161	248.493	115.676
FR0244452|	1475	13.721	3.44113
FR0213401|	1957	10.3416	0.648399
FR0333079|non-protein	490	38.5495	0
FR0145881|	937	0	0
FR0117892|	2048	294.485	129.494
FR0099899|	1026	76.2723	46.9969
FR0389888|	1447	5.5946	7.01543
FR0215749|non-protein	433	2012.94	1113.6
FR0012233|	614	160.413	243.863
FR0093791|non-protein	250	0	0
FR0214632|	1319	256.753	177.975
FR0032830|non-protein	541	1411.58	1522.23
FR0093132|	1979	0	0
FR0050151|	1680	0	0
FR0006553|	1857	367.642	303.392
FR0194821|non-protein	217	310.883	87.7131
FR0347750|non-protein	629	0	0
FR0160203|	209	19.367	0
FR0158478|	2503	87.3254	138.4
FR0329871|	1016	13.2798	0
FR0383874|Hoxa	918	13.2278	9.67583
FR0060959|	2289	443.849	510.56
FR0102703|	2080	116.112	35.3832
FR0124747|	572	4.71759	0
FR0056529|ubiquitin	444	0	0
FR0074002|non-protein	510	0	0
FR0281379|	830	6.50232	0
FR0045504|Eukaryotic	297	0	0
FR0179620|non-protein	713	17.031	0
FR0246904|non-protein	208	0	0
FR0379059|non-protein	773	0	0
FR0361085|	3003	115.918	16.902
FR0252811|non-protein	335	16.1102	3.78781
FR0000610|Eukaryotic	301	0	0
FR0323384|	766	10.5684	19.8786
FR0342045|	1763	4.59182	0
FR0382734|	1600	1.68654	0.793073
FR0321438|non-protein	575	0	4.41362
FR0251632|	2366	583.944	199.508
FR0223382|	694	145.81	0
FR0364032|	2240	0	3.39888
FR0055584|non-protein	244	16.5889	0
FR0275338|	1491	140.262	122.551
FR0119570|non-protein	283	0	0
FR0238422|	3049	7.96529	0
FR0229282|	1125	32.3815	13.5351
FR0330280|	1047	144.33	77.5651
FR0148773|	6667	5.66649	0
FR0355383|signal	296	45.5821	34.295
FR0251713|	2118	280.931	203.099
FR0193337|	1276	125.83	122.317
FR0064955|	610	0	0
FR0276709|	1973	7.52232	0
FR0304769|non-protein	232	3128.82	2866
FR0144918|non-protein	465	78.3424	21.8308
FR0298381|non-protein	238	11.3381	10.6632
FR0297493|	2206	0	0
FR0022084|	1390	56.2988	70.2925
FR0089502|non-protein	399	111.591	0
FR0407590|non-protein	2220	0	0
FR0153506|	423	794.228	23.9984
FR0126310|non-protein	260	0	0
FR0304693|Bag-1	311	0	4.08012
FR0360360|Eukaryotic	300	8.99487	0
FR0206936|	1507	16.1156	1.68403
FR0407700|non-protein	1302	0	0
FR0020363|	2677	76.1053	13.7462
FR0212176|non-protein	225	0	11.2793
FR0031787|	2173	43.4635	21.0221
FR0002707|	2033	27.2103	19.3489
FR0375338|	2972	0	0
FR0226360|	978	57.9424	94.7146
FR0407510|non-protein	1907	0	0
FR0008710|non-protein	415	2253.05	1892.67
FR0077319|	3876	0	0.654756
FR0388949|non-protein	765	12.3459	16.5871
FR0407447|non-protein	584	92.4131	19.5552
FR0234493|non-protein	399	30.4338	0
FR0125988|n-myc	320	0	0
FR0125636|non-protein	233	0	0
FR0291913|	2937	43.1827	48.389
FR0300465|non-protein	250	10.7938	15.227
FR0256809|	1979	0	5.12953
FR0168107|	983	0	0
FR0321302|	2076	189.776	131.415
FR0252262|non-protein	342	27.6158	0
FR0306283|non-protein	291	69.548	122.095
FR0136420|non-protein	301	5038.32	4603.51
FR0055653|non-protein	395	2138.27	2672.76
FR0407671|non-protein	419	173.887	0
FR0007439|Eukaryotic	280	0	0
FR0325252|	2057	352.886	206.037
FR0208956|non-protein	224	0	0
FR0177286|non-protein	339	0	0
FR0292810|non-protein	430	2682.77	3632.64
FR0407594|non-protein	425	0	59.7137
FR0144790|non-protein	248	0	0
FR0197548|	924	21.9031	28.839
FR0277948|	1420	0	38.4249
FR0407667|non-protein	203	19.9394	0
FR0152067|non-protein	608	510.4	379.84
FR0402355|	4253	12.6897	5.96716
FR0034812|7SK	289	37.349	13.1721
FR0176349|	1823	0	0
FR0274639|non-protein	217	516.065	502.889
FR0101970|non-protein	231	0	0
FR0092740|	2237	447.532	507.68
FR0041821|	2313	2.22829	74.3956
FR0368969|	1512	1.7847	0
FR0328160|	982	397.075	541.422
FR0322827|non-protein	219	0	0
FR0228982|	2023	769.655	959.057
FR0323829|	5925	566.563	318.675
FR0317101|	1318	0	0
FR0108213|	1800	1.49915	0
FR0061777|non-protein	493	0	0
FR0365848|	1057	157.006	388.958
FR0321934|	952	14.1726	22.6592
FR0054552|	1364	210.694	199.082
FR0231790|	1078	108.89	45.907
FR0335790|	1746	98.1399	63.9545
FR0014723|	2741	61.0378	1.85176
FR0082676|	1258	0	2.01736
FR0060524|non-protein	347	0	7.31364
FR0369816|non-protein	400	0	0
FR0402781|non-protein	268	0	0
FR0134896|non-protein	302	0	0
FR0052678|Heat	220	0	0
FR0259350|non-protein	335	217.488	219.693
FR0038839|	2581	2.09102	0.491637
FR0382249|	1979	1435.82	1070.79
FR0089711|	1753	309.407	134.637
FR0220223|non-protein	491	557.829	788.227
FR0105328|	1458	858.77	586.591
FR0232494|	3308	42.4184	23.399
FR0169184|non-protein	304	66.5739	129.396
FR0088247|	1371	0	0
FR0029181|	2695	191.746	34.3714
FR0357793|	521	0	0
FR0161798|	419	32.2012	0
FR0332672|	491	0	0
FR0190578|bic	1421	56.0201	16.0735
FR0331171|	4026	14.0754	0
FR0212236|Eukaryotic	293	41.444	4.33077
FR0326886|	1123	34.8421	59.8865
FR0384790|	3751	23.0207	8.79547
FR0290393|non-protein	878	271.998	206.669
FR0407502|non-protein	475	53.9692	72.1279
FR0253700|	2161	71.8008	64.5908
FR0168450|	1338	295.459	133.72
FR0151315|	1905	14.1652	2.66439
FR0323505|	593	0	0
FR0167293|	2025	43.3086	23.1851
FR0082137|non-protein	270	0	0
FR0151353|	612	17.637	0
FR0371827|	2039	0	0
FR0254323|non-protein	269	3225.11	5103.97
FR0367508|non-protein	225	0	0
FR0400948|	2269	195.636	168.891
FR0001325|	839	93.2722	84.6953
FR0056487|	2004	31.6436	20.8953
FR0348044|	499	0	0
FR0091215|non-protein	434	0	0
FR0047251|non-protein	582	734.89	510.183
FR0141168|	3301	1913.28	1787.09
FR0156863|non-protein	618	3063.06	1215.53
FR0407488|non-protein	302	0	0
FR0177095|	662	42.8004	26.8351
FR0091579|	1581	2.56021	4.81562
FR0274390|	1213	3.33693	3.13829
FR0027912|non-protein	338	0	0
FR0369714|non-protein	388	86.935	39.2448
FR0204903|	2299	32.2783	30.9088
FR0173549|c-myc	238	0	0
FR0407569|non-protein	716	0	33.6724
FR0351590|non-protein	339	47.7604	0
FR0407589|non-protein	214	1405.97	747.119
FR0126183|	1458	34.2397	37.4235
FR0020332|non-protein	324	233.2	70.4954
FR0186628|	1169	13.8501	6.51283
FR0113821|KLHL1	32359	196.637	36.704
FR0028148|non-protein	608	195.283	112.7
FR0302789|	780	299.252	21.1486
FR0209015|	712	0	0
FR0326441|	687	35.351	5.54112
FR0019897|	445	63.6716	11.406
FR0270943|	2325	538.532	561.052
FR0195905|	2882	0.936316	0
FR0164706|non-protein	276	0	0
FR0055729|non-protein	501	16.1585	0
FR0211887|	932	0	0
FR0299389|DD3	3923	15.8207	0
FR0077078|	469	0	0
FR0407458|non-protein	284	213.787	22.3401
FR0097082|	2017	0	0
FR0331124|non-protein	332	0	0
FR0323071|	1643	0.8212	0
FR0028342|	1533	0	0
FR0390234|non-protein	575	7.03947	4.41362
FR0259699|non-protein	324	0	0
FR0019024|	615	15.3571	4.12656
FR0407527|non-protein	610	48.6608	0
FR0328380|non-protein	398	420.363	1310.36
FR0250453|	1120	12.0467	11.3296
FR0216781|	803	8.40119	7.9011
FR0118518|non-protein	424	703.255	0
FR0407748|non-protein	269	0	0
FR0327420|	2270	0	0
FR0195230|non-protein	214	119.792	130.449
FR0142848|	779	60.6201	61.8984
FR0327386|	1438	38.469	22.9429
FR0062993|	459	0	16631.4
FR0387271|Eukaryotic	293	0	0
FR0136132|	672	12.0467	5.66481
FR0067291|	5087	13.2616	7.73273
FR0060184|	14995	0	0
FR0026629|7SK	238	0	0
FR0093649|	3288	7.79665	1.54369
FR0189494|	1309	81.428	57.1933
FR0236338|	932	0	0
FR0190573|	3332	50.6164	49.1267
FR0355299|non-protein	635	19.123	31.9727
FR0196026|	650	0	7.80872
FR0250662|	2053	15.7728	2.47232
FR0337993|	2636	2.04739	0
FR0056424|non-protein	310	0	0
FR0158799|	1126	80.2828	51.8385
FR0205476|non-protein	590	2049	3654.05
FR0146306|non-protein	300	121.431	156.5
FR0348383|	1422	431.716	37.4785
FR0015132|non-protein	385	480.116	0
FR0316882|non-protein	320	0	0
FR0070755|	6278	57.1672	32.5415
FR0266794|	1683	2585.42	866.301
FR0109960|non-protein	497	76.013	20.4252
FR0003227|	557	46.024	0
FR0171994|	342	7.89024	0
FR0286847|	368	29.3311	13.7926
FR0201301|	948	14.2324	14.7237
FR0093091|	2153	6.26675	8.84057
FR0066129|non-protein	214	0	0
FR0407469|non-protein	333	0	0
FR0264834|	1065	8.86818	10.7232
FR0119606|7SK	210	0	0
FR0101620|	3893	0	0
FR0181798|non-protein	243	305.381	114.881
FR0003498|	1539	1.75339	0
FR0376847|	2794	191.712	171.672
FR0248877|	3602	0	1.40912
FR0091202|	2496	4.86502	1.01676
FR0077854|	1499	211.521	110.893
FR0317589|non-protein	202	0	0
FR0407735|non-protein	343	0	0
FR0218175|Eukaryotic	257	120.748	34.5619
FR0033743|	2653	26.4455	22.0016
FR0311279|	4142	1872.05	2459.41
FR0041433|non-protein	264	0	0
FR0335762|	857	595.11	456.04
FR0311191|	701	0	0
FR0180763|	379	21.3599	0
FR0156844|	1912	163.009	63.0476
FR0253659|	674	0	1.88267
FR0168025|non-protein	436	58.7968	0
FR0265694|	648	18.7393	0
FR0006046|	2352	37.8611	7.01357
FR0093381|non-protein	471	65.886	10.7764
FR0051521|	1433	3.76617	5.31298
FR0144295|non-protein	413	640.313	420.924
FR0059040|	2142	522.811	545.598
FR0073845|non-protein	373	0	0
FR0381681|	218	0	5.82072
FR0114408|	3591	6.01161	3.5336
FR0070316|non-protein	352	1602.21	1012.97
FR0330435|	508	207.165	69.9403
FR0281949|	644	4.19016	0
FR0135422|small	280	38.5495	18.1274
FR0079231|	1299	91.4029	116.244
FR0136886|	1838	0	1.38076
FR0133078|FGF-2	498	0	0
FR0284719|non-protein	867	7.78103	1.46357
FR0186572|	2084	23.3073	144.306
FR0149981|	1429	27.3812	29.3032
FR0135498|non-protein	266	445424	215410
FR0402632|	1807	34.3468	18.2578
FR0277388|non-protein	530	0	0
FR0043413|Eukaryotic	252	647.845	317.229
FR0379638|non-protein	621	4.34535	6.13003
FR0407536|non-protein	373	1074.32	1326.75
FR0096807|	1257	118.071	31.2939
FR0234841|	1905	0	0
FR0291113|	757	112.287	35.2011
FR0284876|non-protein	300	0	0
FR0295370|	1070	741.446	601.253
FR0150486|non-protein	571	1727.3	2875.62
FR0306930|non-protein	290	1809.83	1338.93
FR0229915|	214	18.9145	0
FR0254270|	1255	0	0
FR0087509|	2388	163.286	81.8313
FR0390366|	2336	48.5169	60.8385
FR0115783|non-protein	349	30.9279	32.7228
FR0178052|H/ACA	205	6.58161	0
FR0072713|	1326	9.15768	6.69865
FR0145743|	245	82.606	0
FR0108245|	2425	0	0
FR0182498|	1857	0	0
FR0402396|non-protein	245	5.50706	124.302
FR0019534|7SK	318	178.2	31.9224
FR0407514|non-protein	417	35.5912	30.4296
FR0041840|non-protein	243	5.55239	109.659
FR0052951|	3614	2.98668	0.702223
FR0249825|	2732	66.1775	31.5836
FR0031267|	1635	58.5905	59.7594
FR0407573|non-protein	221	0	0
FR0186613|	2387	0	0
FR0203366|	1414	499.998	169.608
FR0324899|	540	0	0
FR0369869|Eukaryotic	247	81.9371	25.6866
FR0031770|c-myc	325	24.9089	0
FR0082012|	1184	20.512	20.3627
FR0280073|	420	0	0
FR0002565|	1706	1.58175	1.48759
FR0164781|	2229	369.843	235.68
FR0022443|	1186	275.307	266.408
FR0209093|	654	92.837	29.1036
FR0096405|	543	370.231	345.856
FR0407534|non-protein	642	0	0
FR0140917|non-protein	314	197.658	105.07
FR0349002|	1217	95.3442	55.2609
FR0218253|	259	0	0
FR0383664|non-protein	206	0	6.15979
FR0335808|	1165	1006.42	0
FR0076891|	2128	8.87652	1.19259
FR0157115|non-protein	639	339.947	639.423
FR0240494|non-protein	413	16.3345	9.21731
FR0169767|	1861	17.4001	2.72739
FR0219508|non-protein	252	0	0
FR0110822|	1680	8.03114	6.04246
FR0205050|	942	0	18.8586
FR0229632|	585	13.8383	0
FR0074170|non-protein	267	0	0
FR0030050|non-protein	235	0	0
FR0288261|Hoxa	1220	17.6948	2.08019
FR0370562|non-protein	249	0	0
FR0407676|non-protein	446	320.669	36.9864
FR0195311|	1366	675.603	784.016
FR0197948|	4204	23.7495	27.1652
FR0093957|non-protein	619	185.274	81.9978
FR0124504|	2840	51.3088	41.5525
FR0053149|	2035	12.5972	18.7064
FR0015325|non-protein	372	29171.7	26176.5
FR0337995|	2075	128.746	102.736
FR0106455|non-protein	377	594.091	0
FR0345452|	2920	0	0.869121
FR0407602|non-protein	625	0	367.478
FR0224102|	2191	646.596	282.625
FR0115102|signal	244	0	0
FR0162686|7SK	295	36.5893	4.30141
FR0209683|non-protein	387	1237.67	1564.01
FR0028071|	2905	144.444	165.986
FR0022712|	2049	1.31697	0
FR0124938|non-protein	557	1073.09	371.335
FR0058458|	2056	170.623	66.6551
FR0189093|	2048	4.61163	4.33712
FR0126683|	1131	44.1393	13.4633
FR0223672|	4412	178.593	214.266
FR0356349|non-protein	511	18.4826	22.3488
FR0318546|	1112	2.42667	0
FR0407465|non-protein	299	31.5873	0
FR0181979|non-protein	430	6529.65	12078.3
FR0078427|	751	0	1.68964
FR0001764|non-protein	225	27566.3	45478
FR0058618|non-protein	267	272.878	166.337
FR0155678|	1313	0	1.93285
FR0130232|Vascular	302	0	0
FR0187956|	1152	0	0
FR0334100|7SK	331	0	7.66717
FR0141021|	2029	5.98476	2.50156
FR0084782|non-protein	359	135.299	17.6729
FR0293385|non-protein	361	639.109	256.595
FR0368107|	2137	0	0
FR0046638|	1716	0	0
FR0176978|	2364	14.8393	4.29413
FR0381518|	1245	14.0884	5.09605
FR0407724|non-protein	228	0	0
FR0377094|non-protein	203	0	0
FR0118334|	2363	20.5554	38.6636
FR0005839|	541	79.8066	23.455
FR0091442|	1749	486.001	54.4132
FR0239417|non-protein	327	4.12609	0
FR0183256|	2069	59.9948	12.8793
FR0098358|non-protein	243	11.1048	15.6656
FR0110659|non-protein	254	5.31193	0
FR0065588|non-protein	295	1079.38	795.761
FR0330595|	2826	10.5036	0
FR0252998|non-protein	273	5065.79	5875.13
FR0151444|	2716	8.44511	7.94241
FR0195555|	368	0	241.37
FR0361634|non-protein	291	46.3653	13.0816
FR0001300|	2116	44.6343	61.7667
FR0319535|	1263	45.9358	24.1124
FR0090575|non-protein	631	91.9444	76.4165
FR0198044|	947	1102.75	1431.05
FR0119378|non-protein	211	0	0
FR0291472|	2054	86.7081	27.8
FR0036454|	1140	2.36707	2.22617
FR0375183|non-protein	410	111.887	6.18984
FR0337460|	822	0	0
FR0171143|	860	0	0
FR0322966|	4824	3.91568	0
FR0198026|noncoding	1106	0	2.2946
FR0260925|	1919	1.40618	1.32248
FR0407504|non-protein	391	24.155	0
FR0293188|	1640	0	0
FR0316112|	4979	277.759	180.436
FR0055738|Eukaryotic	297	0	0
FR0150577|	585	140.689	169.189
FR0247812|	596	0	0
FR0055068|	2032	7.9679	2.49787
FR0251588|	455	174.955	111.553
FR0052180|	3481	101.551	40.827
FR0398169|	536	0	47.3476
FR0352905|non-protein	244	9643.68	5210.88
FR0178675|non-protein	265	0	0
FR0328519|large	1559	36427.5	53981.4
FR0370655|	2367	0	0
FR0407535|non-protein	308	0	0
FR0351155|	1389	37.8834	11.8761
FR0161344|	330	61.3287	34.6068
FR0373901|Hoxa	1023	342.913	193.5
FR0181247|	2401	0	0
FR0258913|	1881	32.2783	5.39677
FR0311516|	1922	296.241	250.218
FR0151152|	3110	320.605	198.294
FR0071113|7SK	306	39.6833	0
FR0023212|C/D	215	12.551	0
FR0287466|	695	0	7.30312
FR0402424|non-protein	245	4978.39	7313.1
FR0127151|	1109	0	0
FR0228622|	1198	15.7673	0
FR0268176|noncoding	17572	0.76783	0
FR0243753|non-protein	655	8.23958	5.81183
FR0279255|non-protein	250	0	0
FR0406609|C/D	213	0	0
FR0191637|	1687	11.1969	2.25652
FR0113761|	1981	2.04326	0
FR0080404|non-protein	503	0	0
FR0363861|	536	0	0
FR0312271|	885	0	0
FR0367355|	214	0	0
FR0305310|	1670	874.172	489.331
FR0384585|non-protein	396	0	0
FR0407603|non-protein	2794	0	0
FR0287040|	1440	211.754	174.476
FR0293752|non-protein	385	0	32.9589
FR0240815|	2840	0	0
FR0368459|non-protein	413	81.6726	15.3622
FR0348226|	200	6.74615	0
FR0134706|non-protein	623	8.6628	0
FR0112326|	3865	20.5963	23.9666
FR0332585|	4613	6.72714	7.70207
FR0095844|	1067	202.321	384.124
FR0325028|	2747	150.788	194.01
FR0210628|Eukaryotic	292	0	0
FR0368102|	3338	12.9345	7.22271
FR0172198|	2673	0	0.474716
FR0092317|	5876	10.3328	5.39873
FR0366098|non-protein	346	21774.9	23614.3
FR0171862|	1041	0	0
FR0192905|c-myc	282	0	0
FR0359169|	1396	0	0
FR0046114|	2356	27.4886	9.69461
FR0407697|non-protein	240	0	0
FR0059284|non-protein	201	46.9881	378.781
FR0062061|ubiquitin	544	0	0
FR0385350|	3799	77.4236	30.0612
FR0375133|	1578	0	9.64955
FR0291092|signal	299	0	0
FR0095884|non-protein	508	84.9909	47.4595
FR0205020|	1290	821.044	941.359
FR0190456|	1170	262.927	219.078
FR0064484|	1038	551.131	673.577
FR0325515|	1054	2.56021	0
FR0407516|non-protein	201	93.9763	157.825
FR0352820|non-protein	350	0	0
FR0307026|	360	0	0
FR0135102|	3575	681.22	329.031
FR0292527|non-protein	554	267.898	155.751
FR0361720|	2015	12.0527	0
FR0079069|	949	0	0
FR0104733|	1053	0	0
FR0236033|	1053	6.4066	2.4101
FR0153332|	2503	0	5.06958
FR0186766|	3677	18.3469	10.0078
FR0370408|	363	0	0
FR0399454|	1788	12.8283	14.1937
FR0372504|	899	0	0
FR0249053|	640	427.959	257.749
FR0322179|	1246	30.3198	36.6621
FR0064709|	1272	1244.22	856.918
FR0303960|	3469	6.61197	2.9263
FR0102598|7SK	320	0	0
FR0228015|7SK	325	0	0
FR0245845|non-protein	643	0	0
FR0301660|	2022	32.6965	15.6889
FR0009874|	1369	89.6859	29.6606
FR0133619|	745	0	3.40649
FR0186192|	3183	18.2271	5.97981
FR0306007|non-protein	284	0	0
FR0407651|non-protein	320	50.5962	11.8961
FR0224237|non-protein	269	105.33	183.969
FR0139892|	982	8.24377	1.29218
FR0378713|non-protein	546	0	16.2682
FR0115916|	2900	49.782	23.6281
FR0407723|non-protein	612	176.37	45.6146
FR0402975|non-protein	229	0	0
FR0259445|non-protein	723	37.3231	22.8159
FR0401596|X(inactive)-specific	15301	0.264538	0
FR0077768|	2524	2863.64	662.612
FR0401189|non-protein	379	598.076	606
FR0306373|non-protein	230	0	0
FR0106766|	2436	27.1397	9.89713
FR0149463|	1299	5.19334	0
FR0123954|	2504	754.901	1163.51
FR0357240|	2126	259.565	121.162
FR0020114|non-protein	262	0	0
FR0376830|	503	0	2.5227
FR0382731|	1974	0	0
FR0407524|non-protein	902	8.97493	0
FR0231816|	1020	0	0
FR0042356|	595	24.9438	0
FR0158713|	1153	0	0
FR0128861|	3527	18.3621	1.43909
FR0162859|	259	677.22	191.072
FR0111549|non-protein	304	8.87652	4.17407
FR0066622|non-protein	330	0	246.093
FR0107209|Heat	214	0	0
FR0339204|non-protein	311	0	0
FR0095629|non-protein	317	0	0
FR0359196|	1855	65.4613	41.0431
FR0361237|	2799	11.569	0
FR0185032|	1974	6497.36	2788.53
FR0014910|	1511	0	0
FR0114574|non-protein	277	7160.18	6055.98
FR0350918|non-protein	342	0	122.439
FR0156595|non-protein	393	27.4653	0
FR0299597|	4060	1.32929	0
FR0122825|non-protein	456	0	11.1308
FR0121636|	1755	12.3007	16.6297
FR0224481|	200	1295.26	38.0675
FR0268207|non-protein	313	2431.2	3766.21
FR0356109|	936	0	0
FR0181415|	3622	22.7231	10.8604
FR0216951|non-protein	597	0	0
FR0155231|non-protein	277	131.513	18.3237
FR0199054|	932	59.3546	51.7369
FR0009192|non-protein	1182	15.9807	21.4707
FR0190513|non-protein	1052	182.121	217.115
FR0078963|non-protein	524	267.786	288.17
FR0150429|	5572	189.357	71.2798
FR0041228|	1922	0	0.660206
FR0266147|	1977	32.0758	26.9573
FR0044105|	1615	4.17719	0
FR0230455|	816	0	9.33027
FR0019280|	1736	30.3111	181.274
FR0119134|non-protein	569	33.1972	11.1504
FR0328213|	4260	1.5836	0
FR0258184|	2663	160.611	185.835
FR0407479|non-protein	1577	0	0
FR0057194|	424	152.743	71.8255
FR0116716|	1240	0	0
FR0290828|Nuclear	333	81.0349	53.3478
FR0151517|	1556	0.867115	1.631
FR0097228|	1809	0.745843	0
FR0306562|	1236	64.405	10.2663
FR0058008|	2325	0	66.584
FR0368304|non-protein	224	0	0
FR0129211|	5058	35.478	13.798
FR0356687|	297	0	123.901
FR0349463|non-protein	501	126.575	179.826
FR0163148|non-protein	655	0	0
FR0248862|non-protein	284	4.75081	0
FR0155582|	919	2.9363	2.76152
FR0344114|	2386	671.788	786.558
FR0365755|non-protein	449	579.959	689.567
FR0155971|	2106	22.4231	4.21767
FR0272160|	979	0	10.3691
FR0104244|	1415	0	0
FR0109280|	649	122.657	31.283
FR0101989|	678	0	3.74312
FR0332132|non-protein	600	425.008	4.22972
FR0373502|small	548	0	0
FR0346361|non-protein	324	95.7787	62.6625
FR0272703|non-protein	1126	19.172	5.63462
FR0407588|non-protein	213	772.799	1108.07
FR0407747|non-protein	2473	68.1981	15.3932
FR0060500|	315	21.4164	4.02831
FR0070854|non-protein	422	377.273	694.596
FR0020001|	3138	145.328	50.5464
FR0319603|	2347	5.74875	8.65047
FR0363759|	1005	5.37007	7.57562
FR0093344|	4730	40.2202	3.48751
FR0207981|	1460	0	0
FR0403789|	397	0	3.19626
FR0031852|	3485	19.7448	28.4004
FR0340049|	2984	0	0
FR0334292|	534	15.1599	11.8812
FR0362802|	732	0	0
FR0365705|non-protein	369	10.9694	0
FR0331745|	967	0	36.7421
FR0143218|	1687	1.59956	1.50435
FR0273090|	8811	110.407	89.0013
FR0124433|	729	11.1048	5.22188
FR0009508|	1683	184.387	122.896
FR0039497|	3878	92.8944	29.4488
FR0287663|non-protein	1116	38.6876	0
FR0295911|non-protein	264	0	0
FR0337126|small	420	289.121	169.189
FR0266819|	1388	26.2458	47.5387
FR0197868|	3155	0	0
FR0118426|non-protein	655	4.11979	0
FR0088521|	735	36.7138	70.7831
FR0189695|	2673	25.2381	3.32301
FR0299520|	1250	21.5877	24.3632
FR0159733|non-protein	536	75.5167	30.776
FR0306967|	2566	229.779	0
FR0114163|	2155	169.045	196.667
FR0136831|small	309	0	49224.9
FR0173706|KLHL1	1272	0	0
FR0019606|	796	4898.59	2674.93
FR0026009|non-protein	213	12.6688	0
FR0207199|non-protein	325	2125.56	2260.62
FR0026977|Eukaryotic	293	0	0
FR0101408|	359	0	3.53459
FR0224587|non-protein	217	0	0
FR0169704|	816	183.535	113.518
FR0064641|	1273	25.4372	6.97754
FR0099825|non-protein	370	29.1726	0
FR0260564|non-protein	257	10.4999	0
FR0233398|	1479	0	1.71591
FR0407645|non-protein	354	0	0
FR0363590|non-protein	444	0	1246.05
FR0287422|non-protein	666	46.5951	5.71584
FR0338776|7SK	332	0	0
FR0091165|non-protein	385	119.153	105.468
FR0190832|small	217	0	0
FR0352918|	1733	11.6783	0
FR0103244|	1774	3.04223	0
FR0206524|non-protein	235	0	0
FR0308730|	878	0	0
FR0388325|non-protein	600	411.515	433.546
FR0078801|non-protein	346	0	0
FR0362714|	1827	4.43097	1.38907
FR0398330|n-myc	324	0	0
FR0401761|	458	2.94592	5.54112
FR0219815|non-protein	317	455.419	320.231
FR0245189|	370	18.2328	0
FR0243819|	2000	0	15.8615
FR0034175|non-protein	488	7321.24	10661
FR0038993|	2140	156.359	172.549
FR0060300|H/ACA	200	13.4923	0
FR0112754|non-protein	567	309.347	0
FR0295617|	2554	59.6958	55.6455
FR0389176|	1683	8.8185	3.76981
FR0036042|	1907	2.12254	3.327
FR0407713|non-protein	209	0	0
FR0385977|	2542	128.448	38.9361
FR0331405|non-protein	546	1351.7	2145.07
FR0004799|	2197	0	0
FR0030126|	1753	216.277	78.1763
FR0003123|	1798	23.2626	13.409
FR0076848|	1942	0	65.3407
FR0400883|	2018	0.668598	0
FR0148366|non-protein	504	112.436	20.1415
FR0046182|	371	25.4572	0
FR0244108|	517	219.217	68.7227
FR0060221|	1574	149.153	83.842
FR0041498|	1542	69.124	18.1039
FR0329254|Eukaryotic	297	72.6858	4.27245
FR0252824|non-protein	223	0	0
FR0302050|	2635	0	0
FR0037328|HANC	1791	0	0
FR0060339|non-protein	289	172.739	210.754
FR0301520|	1096	30.7763	16.2088
FR0389217|Eukaryotic	288	98.3814	39.6536
FR0194862|	200	0	0
FR0370833|non-protein	291	0	0
FR0167509|non-protein	495	5.45144	0
FR0213776|	1672	7.26261	11.3838
FR0267655|	2418	12.2759	1.04956
FR0231405|non-protein	402	3383.15	4927.31
FR0327372|KvLQT1-AS	2005	0	0
FR0354552|	2717	0.496588	0.934057
FR0199345|	1822	221.416	76.6086
FR0346417|	253	394.637	431.331
FR0241399|	526	30.7809	16.8867
FR0377422|	1950	275.381	95.6568
FR0027627|	2051	67.7576	12.9923
FR0027260|	2123	0	0
FR0139830|	1263	0	0
FR0324622|non-protein	425	38.0959	44.7853
FR0202940|large	5182	0	17.1409
FR0180131|	3408	90.2654	36.1165
FR0142825|	1828	0	12.4948
FR0241871|	2408	81.8055	79.0438
FR0270843|7SK	317	0	0
FR0398293|	2239	0	11.3347
FR0064274|non-protein	450	0	0
FR0235704|	328	102.838	27.0805
FR0128392|non-protein	346	198.875	0
FR0341660|	289	0	0
FR0091067|	3088	443.481	507.484
FR0321818|7SK	301	0	0
FR0381832|	515	89.0754	0
FR0198582|non-protein	291	0	0
FR0112470|	317	0	0
FR0402893|ubiquitin	529	0	2.39871
FR0154262|	1338	0	0
FR0406047|C/D	207	19.5541	0
FR0298254|	274	0	0
FR0116000|	4262	41.471	59.2479
FR0259342|	466	599.336	422.064
FR0197726|7SK	319	8.45913	0
FR0020095|H/ACA	207	0	0
FR0004873|non-protein	283	114.422	62.7732
FR0206378|	2830	1.90704	2.2419
FR0028574|non-protein	378	35.6939	0
FR0407560|non-protein	219	14361	14381.1
FR0340252|	2445	66.7718	77.3286
FR0103005|signal	211	0	0
FR0001795|	827	55.4702	78.2524
FR0088857|	2411	40.8519	19.4732
FR0025554|Eukaryotic	297	0	0
FR0407487|non-protein	7363	2.01569	3.2744
FR0407649|non-protein	7300	0	0
FR0017908|	1603	37.8761	9.49906
FR0029140|non-protein	614	4.39489	0
FR0357161|Eukaryotic	257	52.4993	59.249
FR0346310|	659	0	0
FR0026112|Eukaryotic	292	452.824	391.104
FR0278183|non-protein	360	0	0
FR0087841|steroid	918	0	0
FR0269364|	2903	19.9852	4.80816
FR0273480|	1903	160.234	88.6841
FR0217694|	2083	10.3638	0.609177
FR0004754|	646	25.0631	33.3925
FR0030924|DISC2	15178	0	0
FR0207573|non-protein	337	1409.29	2187.66
FR0072910|non-protein	224	0	0
FR0350450|7SK	332	8.1279	0
FR0030500|non-protein	822	4.9242	0
FR0155328|	1505	401.632	289.195
FR0131891|7SK	320	0	0
FR0192155|	2577	172.777	98.4801
FR0014769|	2559	46.9252	47.603
FR0069944|	2277	2.37019	0
FR0396519|	906	772.904	1112.05
FR0033805|non-protein	277	0	0
FR0407749|non-protein	499	1273.52	1093.45
FR0260173|	1062	54.6299	14.338
FR0187110|	912	0	0
FR0018606|non-protein	557	651.603	307.547
FR0264784|	514	15.7498	7.40613
FR0035277|non-protein	373	75.9621	6.80384
FR0104314|non-protein	465	2184.88	873.233
FR0092365|	840	9.63736	6.04246
FR0218395|	1590	1.69715	0
FR0223480|	703	88.2854	54.1501
FR0090356|non-protein	348	0	0
FR0318188|	1350	53.9692	7.5195
FR0263138|	3519	135.345	49.7614
FR0062207|	911	0	0
FR0071993|	334	609.982	68.3847
FR0342471|Hoxa	833	0	0
FR0151132|	1740	702.531	288.788
FR0203629|	9848	0	0.515401
FR0128483|	2342	2.30441	0
FR0071371|	496	1251.3	1481.26
FR0053461|	1433	769.24	739.39
FR0152178|non-protein	455	29.6534	8.36648
FR0305780|non-protein	386	6.99083	0
FR0400800|	1927	9.8024	0
FR0316674|non-protein	600	119.182	35.9526
FR0322420|	1186	0	25.6779
FR0206436|	1672	0	0
FR0148403|non-protein	364	144.56	188.246
FR0193036|non-protein	567	304.588	434.162
FR0209630|non-protein	205	0	0
FR0021754|	422	31.9723	0
FR0039179|	2019	8.68747	0
FR0327473|	467	0	16.303
FR0122955|	637	1374.65	2013.93
FR0046621|non-protein	206	0	0
FR0152766|non-protein	244	0	0
FR0285052|	1649	1.63642	0
FR0292693|non-protein	355	0	7.14882
FR0069468|	675	0	0
FR0283525|	835	69.4814	56.2274
FR0165784|	611	0	0
FR0319944|	3230	6.6835	3.14283
FR0344094|	1971	669.481	626.411
FR0113580|non-protein	316	1660.92	943.656
FR0272871|	2188	0	0
FR0150870|	1157	0	0
FR0085258|	200	33.7308	0
FR0020117|	774	0	0
FR0051493|non-protein	275	68.6881	115.356
FR0358185|	2194	4.30475	6.94029
FR0120189|	866	0	1.46526
FR0041371|	2410	918.709	581.28
FR0132820|	1453	1214.59	1573.7
FR0099385|	200	0	0
[truncated: 236 more rows]
